# Supplementary material for: Factors other than hTau overexpression that contribute to tauopathy-like phenotype in rTg4510 mice
Source: Nat Commun. 2019 Jun 6;10:2479. doi: 10.1038/s41467-019-10428-1 (PMC6554306; doi:10.1038/s41467-019-10428-1)
Supplement: Supplementary file 3 — Source Data [file 41467_2019_10428_MOESM3_ESM.zip]

Archive with 4 entries (4 files):
- LICENSE
- README.md
- Source Data.xlsx
- datacite.yml
