# Supplementary material for: Factors other than hTau overexpression that contribute to tauopathy-like phenotype in rTg4510 mice
Source: Nat Commun. 2019 Jun 6;10:2479. doi: 10.1038/s41467-019-10428-1 (PMC6554306; doi:10.1038/s41467-019-10428-1)
Supplement: Supplementary file 3 — Source Data [file 41467_2019_10428_MOESM3_ESM.zip › README.md]

# Gamache-etal-Ncomms-2019

Source data for Nature Communications publication entitled "Factors other than hTau overexpression that contribute to tauopathy-like phenotype in rTg4510 mice"
