# Supplementary material for: Factors other than hTau overexpression that contribute to tauopathy-like phenotype in rTg4510 mice
Source: Nat Commun. 2019 Jun 6;10:2479. doi: 10.1038/s41467-019-10428-1 (PMC6554306; doi:10.1038/s41467-019-10428-1)
Supplement: Supplementary file 3 — Source Data [file 41467_2019_10428_MOESM3_ESM.zip › Source Data.xlsx]

## Sheet: Figure 1a
Plotted data (average of 3 experiments)
rTg4510 (8)			rT2T2 (10)
Mean	Mean Error	N	Mean	Mean Error	N
0.991284	0.045367	3	1.53473	0.056133	3
1.28262	0.099367	3	1.17695	0.061867	3
1.59209	0.129067	3	1.19566	0.1308	3
0.980189	0.066267	3	1.78906	0.088867	3
1.51285	0.084433	3	1.2694	0.076533	3
0.768019	0.039567	3	0.981962	0.0665	3
0.838976	0.041767	3	0.857351	0.041333	3
0.80273	0.039367	3	1.16358	0.0663	3
			0.870544	0.051033	3
			1.1162	0.0276	3
Raw data from each experiment
	Experiment 1				Experiment 2				Experiment 3
	rT2/T2	Tau:HPRT	Error (from triplicates)		rT2/T2	Tau:HPRT	Error (from triplicates)		rT2/T2	Tau:HPRT	Error (from triplicates)
		1.71075	0.0874			1.23787	0.04			1.65557	0.041
		1.23327	0.1232			1.05533	0.0243			1.24225	0.0381
		1.03973	0.0278			1.3229	0.288			1.22435	0.0766
		1.03284	0.0393			0.678231	0.0215			0.860978	0.0632
		1.36765	0.1375			1.10249	0.011			1.0206	0.0504
		0.966096	0.0299			0.771655	0.0547			0.873881	0.0685
		1.84195	0.1063			1.69627	0.0763			1.82894	0.084
		1.42686	0.071			1.03841	0.037			1.34294	0.1216
		1.04484	0.0785			0.884782	0.0675			1.01626	0.0535
		1.15168	0.0121			1.14978	0.0358			1.04714	0.0349
	rTg4510	Tau:HPRT	Error (from triplicates)		rTg4510	Tau:HPRT	Error (from triplicates)		rTg4510	Tau:HPRT	Error (from triplicates)
		1.07116	0.0644			0.899773	0.0149			1.00291	0.0568
		1.92301	0.2115			1.24785	0.0569			1.60541	0.1188
		1.07752	0.0561			0.934014	0.0861			0.929032	0.0566
		1.90005	0.0855			1.25805	0.0447			1.38044	0.1231
		1.3357	0.1028			1.32565	0.0785			1.1865	0.1168
		0.826758	0.0426			0.788126	0.0434			0.689172	0.0327
		0.859838	0.0516			0.795007	0.0328			0.862083	0.0409
		0.83803	0.0214			0.832613	0.0416			0.737546	0.0551

## Sheet: Figure 1b
tTA (6)	rTg4510 (8)	rT2/T2 (11)
0.069761	0.880677	1.36776
0.133438	1.44593	1.39147
0.074461	1.03543	1.32595
0.079804	0.731739	1.08664
0.061697	0.40359	1.73709
0.117407	1.31781	2.10575
	2.1001	1.71716
	0.53514	0.992013
		1.39944
		1.38128
		2.18283

## Sheet: Figure 1c
Plotted data
	Age (months)	rT2/T2			rTg4510
		Mean	SD	N	Mean	SD	N
	2	0.4506	0.02323	10	0.4525	0.02163	11
	5	0.4707	0.03153	3	0.442	0.01961	4
	7	0.4643	0.02043	4	0.42	0.01663	4
Raw data
	2 months			5 months			7 months
	rT2/T2 2M (10)	rTg4510 2M (11)		rT2/T2 5M (3)	rTg4510 5M (4)		rT2/T2 7M (4)	rTg4510 7M (4)
	0.454	0.451		0.505	0.471		0.466	0.413
	0.448	0.462		0.443	0.43		0.458	0.441
	0.453	0.449		0.464	0.437		0.442	0.402
	0.42	0.438			0.43		0.491	0.424
	0.471	0.439
	0.458	0.422
	0.459	0.433
	0.483	0.471
	0.457	0.496
	0.403	0.441
		0.475

## Sheet: Figure 1d
Plotted data
	Age (months)	rT2/T2			rTg4510
		Mean	SD	N	Mean	SD	N
	2	0.154	0.008602	10	0.1529	0.00988	9
	5	0.152	0.005292	4	0.1468	0.004992	4
	7	0.1578	0.006021	4	0.131	0.002	3
Raw data
	2 months			5 months			7 months
	rT2/T2 2M (10)	rTg4510 2M (9)		rT2/T2 5M (3)	rTg4510 5M (4)		rT2/T2 7M (4)	rTg4510 7M (3)
	0.148	0.161		0.158	0.15		0.152	0.129
	0.154	0.15		0.15	0.151		0.155	0.131
	0.165	0.131		0.148	0.14		0.158	0.133
	0.137	0.159			0.146		0.166
	0.163	0.149
	0.157	0.159
	0.153	0.159
	0.162	0.147
	0.155	0.161
	0.146

## Sheet: Figure 2a
Age (months)	rT2/T2															rT2
1																0.138	0.152	0.155	0.158	0.154	0.15	0.152	0.157	0.156	0.159	0.167	0.164
2	0.148	0.157	0.153	0.162	0.154	0.165	0.137	0.163	0.155	0.155	0.146	0.153	0.148	0.146	0.151	0.183	0.18	0.157	0.157	0.16	0.15	0.17	0.166	0.177	0.176	0.171	0.163	0.173	0.173	0.178	0.181	0.165	0.168	0.163	0.187	0.193	0.159	0.161	0.161	0.156	0.162	0.171	0.164	0.164	0.169	0.141	0.157	0.172	0.165
3																0.167
4																0.157	0.158	0.17	0.157	0.159
5	0.15	0.148	0.128	0.158												0.179	0.172	0.162	0.172	0.148	0.169	0.176	0.176
6	0.158	0.159
7	0.166	0.152	0.147	0.155	0.189
8	0.156	0.145	0.164	0.149												0.156	0.14	0.174	0.173	0.174	0.192	0.117	0.182	0.18
9	0.173	0.178	0.158	0.153	0.144	0.161	0.151	0.13
10	0.131
11
12																0.165	0.162	0.159	0.158	0.155	0.153
13	0.082	0.097	0.088
14
15	0.087	0.096														0.145	0.17	0.144
16
17
18																0.122	0.134	0.14	0.165
19
20
[truncated: 21 more columns]

## Sheet: Figure 2b
Age (months)	rTg4510 F1
1	0.382	0.427	0.417	0.43
2	0.443	0.467	0.463	0.449	0.443	0.466	0.467	0.46	0.393	0.419	0.433	0.437	0.466	0.454	0.425	0.431	0.41	0.447	0.461	0.47	0.445	0.435	0.433	0.434	0.443	0.454	0.478	0.477	0.468	0.417	0.467	0.479	0.454	0.434
3	0.438	0.457	0.452	0.453	0.476	0.448	0.456	0.442	0.462	0.427	0.449	0.472	0.462	0.453	0.433	0.441	0.485	0.447	0.459	0.446	0.438	0.457	0.454	0.427	0.455	0.439	0.468	0.464	0.461	0.419	0.445	0.467	0.44	0.448	0.457	0.427	0.454	0.487	0.461	0.446	0.447	0.445	0.48	0.507	0.502	0.444	0.46	0.464	0.459
4	0.498	0.481	0.502	0.475	0.459	0.485	0.491	0.463	0.463	0.48	0.461	0.47	0.479	0.448	0.475	0.425	0.44	0.42	0.506	0.469	0.46	0.472	0.454	0.453	0.453	0.471	0.471	0.503	0.455
5	0.484	0.483	0.477	0.487	0.504	0.475	0.48	0.488	0.509	0.476	0.47	0.485	0.453	0.441	0.494	0.457	0.488	0.45	0.444	0.469	0.434	0.45	0.446	0.426	0.466	0.466	0.441	0.436	0.465	0.494	0.397	0.478	0.455	0.479	0.51	0.488	0.508	0.487	0.507	0.486	0.475	0.465	0.481	0.505	0.508	0.453	0.467	0.458	0.458
6	0.467	0.463	0.448	0.463	0.46	0.448	0.47	0.468	0.458	0.461	0.479	0.525	0.483	0.534	0.483	0.458	0.553	0.45	0.43	0.489	0.465	0.528	0.426	0.418	0.442	0.462	0.468	0.479	0.515	0.477	0.437	0.49	0.475	0.474	0.474	0.464	0.513	0.517	0.509	0.519	0.495	0.484	0.535	0.487	0.476	0.48	0.513	0.51	0.529
7	0.45	0.474	0.493	0.45	0.465	0.468	0.446	0.541	0.485	0.504	0.477	0.486	0.483	0.494	0.448	0.491	0.488	0.444	0.49	0.474	0.438	0.456	0.449	0.483	0.479	0.447	0.462	0.482	0.452	0.496	0.418	0.396	0.348	0.427	0.428
8	0.442	0.458	0.432	0.442	0.443	0.442	0.317	0.302	0.295	0.318	0.442	0.426	0.432	0.415	0.457	0.428	0.415	0.429	0.432	0.393	0.424
9	0.466	0.455	0.457	0.438	0.445	0.426	0.427	0.447	0.463	0.504	0.488
10	0.461	0.475	0.501	0.432	0.443	0.438	0.439	0.477	0.494	0.466	0.467	0.422	0.453	0.435	0.477	0.437	0.438	0.416	0.441	0.354	0.365	0.365	0.35	0.41	0.393	0.36	0.427	0.43	0.344	0.422	0.403	0.436	0.339	0.34	0.408	0.367	0.476	0.472	0.451	0.466	0.438	0.467	0.373	0.46	0.436
11	0.446	0.407
12	0.393	0.401	0.418	0.421	0.424	0.365	0.392	0.427	0.417
13	0.409	0.36
14	0.351	0.339	0.336	0.389	0.323	0.346	0.369	0.334	0.419	0.429	0.402	0.412	0.434	0.371	0.389
15
16	0.289	0.37	0.406	0.406	0.35	0.371	0.288
17	0.327	0.317	0.299
18
19	0.339
20	0.279	0.299	0.3
21	0.318	0.32	0.344	0.31	0.276	0.29	0.293	0.285	0.653	0.283	0.278	0.287	0.271	0.324	0.304	0.298	0.302	0.301	0.273	0.299
22	0.37	0.327	0.317	0.337	0.443	0.355
23	0.311	0.296	0.28	0.331	0.306	0.307	0.328	0.414	0.389
24	0.292	0.333	0.298	0.27	0.281	0.289	0.325	0.326
25
26
27
28
[truncated: 99 more columns]

## Sheet: Figure 4a
Individual datapoints for experiment run in duplicate
	NT (3)	rTg4510 (3)	Tg4510 (3)
	0.9685	6.197	1.049
	1.645	4.934	2.035
	0.7888	1.717	1.688
	0.9026	9.933	1.903
	0.4872	3.789	1.782
	0.4143	2.744	1.898

## Sheet: Figure 4b
Individual datapoints for experiment run in triplicate
	NT (3)	rTg4510 (3)	Tg4510 (3)
	0.2841	0.0687	0.115
	0.4053	0.0723	0.1375
	0.3446	0.0801	0.1014
	0.3213	0.1498	0.1258
	0.454	0.1734	0.1684
	0.34	0.1685	0.0879
	0.2611	0.1105	0.1525
	0.2185	0.1321	0.1291
	0.2707	0.1199	0.1408

## Sheet: Figure 4c
Individual data points for experiment run in duplicate
	NT (3)	rTg4510 (3)	Tg4510 (3)
	1.073	0.6189	0.4925
	1.681	0.558	0.5641
	1.546	0.3894	0.5947
	1.072	0.5049	0.5819
	0.8127	0.5339	0.6106
	0.9519	0.4637	0.5626

## Sheet: Figure 4d
Individual data points for experiment run in duplicate
	NT (3)	rTg4510 (3)	Tg4510 (3)
	0.1242	0.0473	0.1156
	0.3859	0.1786	0.1179
	0.1373	0.0948	0.1207
	0.2119	0.2321	0.0581
	0.124	0.136	0.1201
	0.1819	0.1043	0.0864

[truncated: 12 more sheets: Figure 4e, Figure 6b, Figure 7a, Figure 7b, Figure 7c, Figure 7d, Figure 7e, Suppl Fig 9b, Suppl Fig 10b, Suppl Fig 11, Suppl Fig 12a, Suppl Fig 12b]
