# Supplementary material for: Factors other than hTau overexpression that contribute to tauopathy-like phenotype in rTg4510 mice
Source: Nat Commun. 2019 Jun 6;10:2479. doi: 10.1038/s41467-019-10428-1 (PMC6554306; doi:10.1038/s41467-019-10428-1)
Supplement: Supplementary file 3 — Source Data [file 41467_2019_10428_MOESM3_ESM.zip › datacite.yml]

# Required fields
# The main researchers involved working on the resource,
# or the authors of the publication in priority order.
# May be a corporate/institutional or personal name.
# Include digital identifier (e.g., ORCID) if possible
authors:
  -
    firstname: "Julia"
    lastname: "Gamache"
    affiliation: "N. Bud Grossman Center for Memory Research and Care, Department of Neurology, University of Minnesota, Minneapolis, MN 55414"
    id: "0000-0002-3750-147X"
  -
    firstname: "Kellie"
    lastname: "Benzow"
    affiliation: "Department of Laboratory Medicine and Pathology, University of Minnesota, Minneapolis, MN 55414"
  -
    firstname: "Colleen"
    lastname: "Forster"
    affiliation: "Histology & Research Laboratory, Clinical and Translational Science Institute, University of Minnesota, Minneapolis, 55414"
  -
    firstname: "Lisa"
    lastname: "Kemper"
    affiliation: "N. Bud Grossman Center for Memory Research and Care, Department of Neurology, University of Minnesota, Minneapolis, MN 55414"
  -
    firstname: "Chris"
    lastname: "Hlynialuk"
    affiliation: "N. Bud Grossman Center for Memory Research and Care, Department of Neurology, University of Minnesota, Minneapolis, MN 55414"
  -
    firstname: "Eva"
    lastname: "Furrow"
    affiliation: "Veterinary Clinical Sciences (College of Veterinary Medicine), University of Minnesota, Minneapolis, MN 55414"
  -
    firstname: "Karen H."
    lastname: "Ashe"
    affiliation: "N. Bud Grossman Center for Memory Research and Care, Department of Neurology, University of Minnesota, Minneapolis, MN 55414"
  -
    firstname: "Michael D."
    lastname: "Koob"
    affiliation: "Department of Laboratory Medicine and Pathology, University of Minnesota, Minneapolis, MN 55414"
    

# A name or title to describe the published resource.
title: Factors other than hTau overexpression that contribute to tauopathy-like phenotype in rTg4510 mice

# Any additional information. It is best practice to supply a description for the resource.
description: |
  The tauopathy-like phenotype observed in the rTg4510 mouse line, in which human tauP301L expression
  specifically within the forebrain can be temporally controlled, has largely been attributed to high overexpression
  of mutant human tau in the forebrain region. Unexpectedly, we found that in a different mouse line with a
  targeted-insertion of the same transgene driven by the same tetracycline-TransActivator (tTA) allele, but with
  even higher overexpression of tauP301L than rTg4510, atrophy and tau histopathology are delayed, and a 
  different behavioral profile is observed. This suggests that it is not overexpression of mutant human tau alone
  that contributes to the phenotype in rTg4510 mice. Furthermore we show that the tauopathy-like phenotype
  seen in rTg4510 requires a ~70-copy tau-transgene insertion in a 244kb deletion in Fgf14, a ~7-copy tTA-
  transgene insertion in a 508kb deletion that disrupts another five genes, in addition to high transgene 
  overexpression. We propose that these additional effects need to be accounted for in any studies using 
  rTg4510, and that Tg-INDEL mutations and their impacts on phenotype should be defined for all transgenic 
  models used in biomedical research.
  
# List of keywords the resource should be associated with.
keywords:
  - Neuroscience
  - Transgene
  - rTg4510
  - Tau
  - Fgf14

# Any rights information for this resource. Please provide both a license name and a link to the license.
# Please add also a LICENSE file to the repository
license:
  name: "Creative Commons CC0 1.0 Public Domain Dedication"
  url: "https://creativecommons.org/publicdomain/zero/1.0/"

## Optional Fields

# Any funding reference for this resource. Separate funder name and grant number by comma
funding:

# Related publications. reftype might be: IsCitedBy, IsSupplementTo, IsReferencedBy, IsPartOf
# for further valid types see https://schema.datacite.org/meta/kernel-4
# Please provide digital identifier (e.g., DOI) if possible.
references:

# Type of the data in this repository (Dataset, Model, Software, Other see
# https://schema.datacite.org/meta/kernel-4.1/doc/DataCite-MetadataKernel_v4.1.pdf
# for examples
dtype: Source Data
